# Supplementary material for: Inosine, AMP, and Vidarabine: Network Pharmacology and LC-MS Reveal Key Bioactive Compounds in Periplaneta americana for Ulcerative Colitis Management
Source: Int J Mol Sci. 2025 Jun 6;26(12):5446. doi: 10.3390/ijms26125446 (PMC12192714; doi:10.3390/ijms26125446)
Supplement: Supplementary file 1 [file ijms-26-05446-s001.zip]

Archive with 1 entries (1 files):
- ijms-3598264-supplementary.pdf
